# Supplementary material for: 1-Pyrene Carboxylic Acid: An Internalization Enhancer for Short Oligoarginines
Source: Int J Mol Sci. 2025 Feb 28;26(5):2202. doi: 10.3390/ijms26052202 (PMC11900394; doi:10.3390/ijms26052202)
Supplement: Supplementary file 1 [file ijms-26-02202-s001.zip]

Archive with 1 entries (1 files):
- ijms-3444848-supplementary.pdf
